# Supplementary material for: The Anti-Inflammatory Effect of Lactose-Modified Hyaluronic Acid Molecules on Primary Bronchial Fibroblasts of Smokers
Source: Polymers (Basel). 2023 Mar 24;15(7):1616. doi: 10.3390/polym15071616 (PMC10096707; doi:10.3390/polym15071616)
Supplement: Supplementary file 1 [file polymers-15-01616-s001.zip]

Archive with 1 entries (1 files):
- polymers-2216077-supplementary.pdf
